# Supplementary material for: Surgical treatment in the chronic phase for uncomplicated Stanford type B aortic dissection
Source: PLoS One. 2024 Feb 23;19(2):e0298644. doi: 10.1371/journal.pone.0298644 (PMC10890721; doi:10.1371/journal.pone.0298644)
Supplement: S1 Data — (XLSX) [file pone.0298644.s002.xlsx]

## Sheet: all data
Sex	Male	Onset date	Number of days hospitalized	Place of discharge	Center	Early period（2004-2015）	Later period（2016-2021）	Event date	Period until event date	Age at dissection onset	Age at aortic event	Death	Total observation period	Post-event flollow-up period(months)	Aortic-related death	Open aortic repair	Thoracic endovascular repair	Medication	Treatment methods	Aortic diameter≥ 55 mm	Rapid aortic enlargement	Saccular aneurysmal change	Adittional procedure	DeBakey	DeBakey 3a	BMI	PAD	HD	HL	HT	Coronary disease	Cerebral infarction	Cre>1.3	History of open heart surgery	COPD	DM	Aortic minor axis diameter ≥ 40mm in initial hospitalization	Thrombosed false lumen	false lumen diameter ＞ true lumen diameter	Ulcer like projection	Aortic minor axis diameter at largest site on admission	Aortic major axis diameter at largest site on admission	False lumen diameter at largest site on admission
M	1	2004-11-13	18	home	CCMC	1	0	2005-06-08	6	74	75	1	89	83	0	1	0	0	OR	1	0	0	0	Ⅲb	0	17.3754	0	1	0	1	1	1	0	1	0	0	1	1	0	1	37	37	7
M	1	2005-02-27	16	home	CCMC	1	0	2014-11-21	116	68	78	0	206	91	0	0	0	1	MT	1	0	0	0	Ⅲb	0	20.4237	0	0	0	1	0	0	0	0	0	0	1	0	1	0	43	43	27
F	0	2005-07-05	20	home	CCMC	1	0	2005-10-15	3	74	74	0	199	197	0	1	0	0	OR	0	1	0	0	Ⅲb	0	21.7072	0	0	0	1	0	0	0	0	0	0	0	0	1	0	34	37	26
M	1	2006-03-09	13	home	CCMC	1	0	2007-03-28	12	78	79	1	29	17	0	0	0	1	MT	1	0	0	0	Ⅲa	1	24.6544	1	0	0	1	0	0	0	0	0	0	1	1	0	0	50	51	10
F	0	2006-06-04	20	home	CCMC	1	0	2006-10-16	4	72	72	1	116	113	1	1	0	0	OR	0	1	0	0	Ⅲa	1	17.2237	0	0	0	1	0	0	0	0	0	0	1	1	0	0	44	44	12
M	1	2007-02-02	27	home	CCMC	1	0	2012-03-22	60	73	78	1	69	8	0	0	0	1	MT	1	0	0	0	Ⅲb	0	17.1233	0	0	0	1	0	0	0	0	0	0	0	0	0	0	33	35	13
M	1	2007-06-10	16	home	CCMC	1	0	2019-03-25	141	66	78	0	178	38	0	1	0	0	OR	1	0	0	0	Ⅲa	1	22.2114	1	0	1	1	1	0	0	0	0	0	0	1	0	0	37	37	4
M	1	2007-05-12	84	home	CCMC	1	0	2013-08-01	74	42	48	0	175	104	0	0	1	0	TEVAR	1	0	0	1	Ⅲb	0	23.7799	1	0	0	1	0	0	0	0	0	0	1	0	1	0	40	43	23
M	1	2007-12-08	6	home	CCMC	1	0	2015-03-23	87	65	72	1	148	61	0	0	1	0	TEVAR	1	0	0	1	Ⅲb	0	22.9224	0	0	0	1	0	0	0	0	0	0	1	1	0	0	46	47	8
M	1	2009-05-15	19	home	CCMC	1	0	2011-12-05	30	74	77	1	98	69	1	1	0	0	OR	1	0	0	0	Ⅲb	0	19.9124	1	0	0	1	0	0	0	0	0	1	1	0	1	0	54	55	16
M	1	2009-05-15	20	home	CCMC	1	0	2014-08-28	63	68	73	0	88	26	0	0	0	1	MT	0	0	1	0	Ⅲb	0	24.0509	0	0	0	1	0	0	0	0	0	0	1	0	0	0	41	42	8
M	1	2009-06-10	26	home	CCMC	1	0	2009-10-08	3	73	73	1	96	93	1	1	0	0	OR	1	0	0	1	Ⅲa	1	23.2005	1	0	1	1	0	0	0	0	0	0	1	1	0	0	57	65	12
M	1	2009-12-13	13	home	CCMC	1	0	2014-12-16	60	64	69	1	69	10	1	1	0	0	OR	1	0	0	0	Ⅲb	0	26.1752	0	0	0	1	0	0	0	0	0	0	0	0	1	0	36	36	19
M	1	2010-02-25	13	home	CCMC	0	1	2016-02-29	72	75	81	1	102	31	1	0	0	1	MT	1	0	0	0	Ⅲb	0	26.2891	0	0	1	1	1	1	0	0	0	0	1	0	0	0	41	42	8
M	1	2010-04-05	21	home	CCMC	1	0	2010-10-28	6	54	55	0	138	132	0	0	0	1	MT	0	0	1	0	Ⅲb	0	28.4053	0	0	1	1	0	0	0	0	0	1	1	1	0	1	40	42	9
M	1	2010-04-12	19	home	CCMC	1	0	2010-10-28	6	47	48	0	80	74	0	1	0	0	OR	1	0	0	0	Ⅲb	0	24.974	0	0	1	1	0	0	0	0	0	0	1	0	1	0	40	44	20
M	1	2010-10-04	16	home	CCMC	1	0	2013-10-09	36	50	53	0	131	96	0	0	0	1	MT	0	0	1	0	Ⅲb	0	25.8031	0	0	0	1	0	0	0	0	0	0	0	0	1	0	36	37	19
F	0	2010-12-17	10	home	CCMC	1	0	2012-02-08	13	51	52	0	54	41	0	0	0	1	MT	0	0	1	0	Ⅲb	0	23.2773	0	0	0	1	0	0	0	0	0	0	0	0	1	0	33	34	18
M	1	2007-12-13	23	home	CCMC	1	0	2010-12-13	36	57	60	0	172	137	0	1	0	0	OR	1	0	0	0	Ⅲb	0	19.8931	0	0	0	1	0	0	0	0	0	0	0	0	1	0	36	36	20
M	1	2011-01-03	9	home	CCMC	1	0	2011-09-08	8	72	73	1	91	84	0	1	0	0	OR	1	0	0	1	Ⅲb	0	20.5196	1	0	0	1	0	1	0	0	1	0	1	1	0	0	46	46	3
M	1	2011-04-19	11	home	CCMC	1	0	2011-11-22	7	75	76	1	6	1	1	1	0	0	OR	1	0	0	0	Ⅲa	1	25.4028	0	0	0	1	0	0	0	0	0	0	1	1	0	0	56	56	3
M	1	2011-08-26	12	home	CCMC	1	0	2012-09-08	12	70	71	1	60	49	1	0	0	1	MT	0	0	1	0	Ⅲa	1	24.4913	0	0	1	1	0	0	0	0	0	1	1	0	0	1	40	41	9
M	1	2011-09-20	41	home	CCMC	1	0	2012-05-16	7	43	44	0	127	121	0	0	0	1	MT	0	1	0	0	Ⅲb	0	19.9481	0	0	1	1	0	0	0	0	0	0	0	0	1	0	34	35	21
M	1	2011-10-27	15	home	CCMC	1	0	2012-01-21	2	69	69	1	118	116	0	1	0	0	OR	0	1	0	0	Ⅲa	1	22.1297	0	0	1	1	0	0	0	0	0	0	1	1	0	0	44	44	4
M	1	2011-11-25	17	home	CCMC	1	0	2012-04-17	4	38	38	0	125	121	0	0	0	1	MT	0	1	0	0	Ⅲb	0	34.2562	0	0	0	1	0	0	0	0	0	0	0	0	1	0	33	38	23
M	1	2011-11-25	16	home	CCMC	1	0	2013-04-22	16	61	62	1	68	52	0	1	0	0	OR	1	0	0	0	Ⅲa	1	18.2563	0	0	1	1	0	0	1	0	0	0	1	1	0	0	42	42	3
M	1	2011-12-29	12	home	CCMC	1	0	2013-12-04	23	41	43	0	122	99	0	0	0	1	MT	0	0	1	0	Ⅲb	0	23.1206	0	0	0	1	0	0	0	0	0	0	0	0	1	1	22	24	12
M	1	2012-01-27	10	home	CCMC	1	0	2012-09-25	7	67	68	1	30	23	0	1	0	0	OR	0	1	0	0	Ⅲb	0	23.0327	0	0	0	1	0	0	0	0	0	0	1	0	1	0	38	40	22
M	1	2012-02-04	23	home	CCMC	1	0	2015-06-18	40	72	75	0	122	83	0	1	0	0	OR	1	0	0	0	Ⅲb	0	27.8933	0	0	1	1	0	0	0	0	0	0	1	1	0	0	48	48	6
M	1	2012-05-03	27	home	CCMC	0	1	2017-09-08	64	71	76	0	117	54	0	0	0	1	MT	1	0	0	0	Ⅲa	1	24.9787	0	0	1	1	0	0	0	0	0	0	0	0	1	0	34	37	19
M	1	2012-07-03	25	home	CCMC	1	0	2013-08-16	13	83	84	1	63	51	1	0	0	1	MT	1	0	0	0	Ⅲa	1	23.3203	0	0	1	1	0	0	0	0	0	0	1	0	0	0	53	53	3
M	1	2012-08-12	15	home	CCMC	1	0	2013-10-29	14	42	43	0	116	102	0	1	0	0	OR	1	0	0	0	Ⅲb	0	30.1361	0	0	0	1	0	0	0	0	0	1	1	0	1	0	36	42	29
F	0	2012-08-13	15	home	CCMC	1	0	2013-04-30	8	67	68	0	114	107	0	1	0	0	OR	0	1	0	0	Ⅲb	0	21.5426	0	0	0	1	0	0	0	0	0	0	1	0	1	0	42	47	20
M	1	2012-09-02	16	home	CCMC	0	1	2016-07-29	46	59	63	0	117	71	0	0	0	1	MT	0	0	1	0	Ⅲb	0	27.8726	0	0	0	1	0	0	0	0	0	0	1	1	0	1	41	41	8
M	1	2012-06-18	17	home	CCMC	1	0	2012-10-22	3	78	78	1	46	43	1	1	0	0	OR	1	0	0	0	Ⅲa	1	17.3887	0	0	0	1	1	0	0	0	0	0	1	1	0	0	47	49	7
M	1	2012-11-24	10	home	CCMC	0	1	2016-12-12	48	59	63	0	114	67	0	1	0	0	OR	1	0	0	1	Ⅲa	1	24.4579	0	0	0	1	1	0	0	0	0	0	1	1	0	1	46	49	19
M	1	2013-01-08	13	home	CCMC	1	0	2013-08-19	7	49	50	0	103	96	0	1	0	0	OR	0	1	0	0	Ⅲb	0	20.9729	0	0	0	1	0	0	0	0	0	0	0	0	1	0	35	35	18
M	1	2013-01-13	15	home	CCMC	1	0	2013-05-13	4	51	51	0	111	107	0	1	0	0	OR	0	1	0	0	Ⅲb	0	22.9688	0	0	0	1	0	0	0	0	0	0	1	0	1	0	38	39	26
M	1	2013-01-23	16	home	CCMC	1	0	2014-01-22	11	84	85	1	85	74	0	0	0	1	MT	1	0	0	0	Ⅲa	1	25.7117	0	0	0	1	0	0	0	0	0	1	1	1	0	1	45	45	8
M	1	2013-01-20	15	home	CCMC	1	0	2013-08-26	7	73	74	0	109	103	0	1	0	0	OR	0	1	0	0	Ⅲa	1	22.7078	0	0	1	1	1	0	0	0	0	0	1	1	0	1	40	44	8
F	0	2013-01-11	10	home	CCMC	0	1	2016-01-15	35	68	71	0	107	72	0	0	0	1	MT	0	0	1	0	Ⅲb	0	20.5806	0	0	0	1	0	0	0	0	0	0	1	0	0	1	41	45	11
F	0	2013-02-09	24	another hospital	CCMC	1	0	2014-05-28	15	97	98	1	39	25	0	0	0	1	MT	0	0	1	0	Ⅲa	1	21.444	0	0	0	1	0	0	0	0	0	0	1	1	0	1	42	43	10
M	1	2013-05-02	16	home	CCMC	1	0	2013-09-30	4	76	76	0	107	103	0	1	0	0	OR	1	0	0	0	Ⅲa	1	25.5937	0	0	0	1	0	0	0	0	0	0	1	1	0	1	48	50	12
M	1	2013-10-21	14	home	CCMC	1	0	2014-01-20	2	76	76	1	22	20	1	1	0	0	OR	0	1	0	1	Ⅲa	1	20.8254	0	0	0	1	1	0	0	0	1	0	1	1	0	0	46	48	7
M	1	2013-11-24	23	home	CCMC	1	0	2014-04-01	4	49	49	1	42	39	1	0	0	1	MT	1	0	0	0	Ⅲb	0	25.4367	0	0	0	1	0	0	0	0	0	0	1	0	1	0	42	46	24
M	1	2014-07-02	14	home	CCMC	0	1	2016-09-08	26	73	75	1	62	37	0	0	1	0	TEVAR	1	0	0	0	Ⅲa	1	20.6285	0	0	0	1	1	0	0	0	0	0	1	0	1	0	42	44	17
F	0	2014-06-24	10	home	CCMC	0	1	2018-04-19	45	65	69	1	63	18	1	0	1	0	TEVAR	1	0	0	0	Ⅲb	0	26.6752	0	0	1	1	0	0	0	0	0	1	1	1	0	1	48	50	7
M	1	2014-09-01	10	home	CCMC	1	0	2014-10-28	1	66	66	0	89	89	0	1	0	0	OR	0	1	0	0	Ⅲb	0	21.729	0	0	0	1	0	0	0	0	0	0	1	0	0	1	40	45	17
M	1	2014-10-04	14	home	CCMC	0	1	2016-07-01	20	81	83	1	66	46	0	0	0	1	MT	0	0	1	0	Ⅲb	0	25.9795	0	0	0	1	0	0	0	0	0	0	1	0	1	0	41	45	23
F	0	2014-12-06	16	home	SCMC	1	0	2015-02-02	1	71	71	1	89	87	0	1	0	0	OR	1	0	0	1	Ⅲb	0	24.4141	0	0	0	1	0	0	0	0	0	0	1	0	1	0	78	80	42
M	1	2015-01-03	14	home	SCMC	0	1	2016-07-07	18	67	69	1	66	48	1	0	1	0	TEVAR	0	0	1	0	Ⅲa	1	19.8669	0	0	0	1	0	0	0	0	0	0	0	1	0	1	33	35	7
F	0	2015-01-16	18	home	SCMC	1	0	2015-05-08	3	67	67	0	78	74	0	0	0	1	MT	0	1	0	0	Ⅲb	0	23.1911	0	0	0	1	0	0	0	0	0	0	0	0	1	0	37	38	25
M	1	2015-01-17	17	home	SCMC	0	1	2016-09-06	19	62	64	0	86	67	0	1	0	0	OR	0	0	1	0	Ⅲb	0	26.8735	0	0	0	1	0	0	0	0	0	0	1	0	0	0	41	46	13
M	1	2015-01-08	10	home	SCMC	1	0	2015-06-12	4	63	63	0	88	84	0	0	0	1	MT	0	1	0	0	Ⅲb	0	25.6327	0	0	0	1	0	0	0	0	0	1	0	0	1	0	37	37	20
M	1	2015-02-17	18	home	SCMC	0	1	2016-08-18	18	58	60	0	78	60	0	0	1	0	TEVAR	0	1	0	0	Ⅲb	0	28.7073	0	0	0	1	0	0	0	0	0	0	0	0	1	0	36	36	16
M	1	2015-02-25	15	home	SCMC	1	0	2015-08-12	5	71	71	0	87	82	0	0	0	1	MT	0	0	1	0	Ⅲa	1	22.7363	0	0	0	1	0	0	0	0	0	0	0	1	0	1	35	38	10
F	0	2015-04-25	13	home	SCMC	0	1	2021-10-21	77	80	86	0	83	5	0	0	0	1	MT	0	1	0	0	Ⅲb	0	23.3762	0	0	0	1	0	0	0	0	0	0	0	1	0	0	31	33	4
F	0	2015-07-04	17	home	SCMC	0	1	2016-07-21	12	60	61	0	74	62	0	0	1	0	TEVAR	0	1	0	0	Ⅲb	0	27.2744	0	0	1	1	0	0	0	0	0	0	0	0	1	0	31	31	16
M	1	2015-08-13	16	home	SCMC	0	1	2016-05-20	8	48	49	0	76	67	0	0	0	1	MT	1	0	0	0	Ⅲb	0	34.7115	0	0	0	1	0	1	0	0	0	0	1	0	0	1	45	48	9
F	0	2015-12-13	27	home	SCMC	0	1	2016-04-08	3	89	89	1	58	55	0	0	0	1	MT	0	1	0	0	Ⅲa	1	?	0	0	0	1	0	1	0	0	0	0	0	0	0	0	33	36	10
M	1	2016-01-02	14	home	SCMC	0	1	2016-03-31	2	59	59	0	76	73	0	0	1	0	TEVAR	0	0	1	0	Ⅲa	1	23.5531	0	0	0	1	0	0	0	0	0	0	0	1	0	1	31	35	8
M	1	2016-01-20	19	home	SCMC	0	1	2017-04-26	15	70	71	0	71	56	0	1	0	0	OR	1	0	0	1	Ⅲa	1	23.4375	0	0	0	1	0	0	1	0	0	0	1	1	0	0	47	48	10
M	1	2016-02-15	16	home	SCMC	0	1	2016-09-01	6	54	54	0	70	64	0	0	1	0	TEVAR	0	0	1	0	Ⅲb	0	36.6498	0	0	0	1	0	0	0	0	0	0	0	1	0	1	31	34	11
M	1	2016-03-14	15	home	SCMC	0	1	2016-04-21	1	82	82	0	40	39	0	0	1	0	TEVAR	0	0	1	0	Ⅲa	1	20.3244	0	0	0	1	0	0	0	0	0	0	1	1	0	0	40	42	9
M	1	2016-02-28	23	home	SCMC	0	1	2016-05-19	2	45	45	0	73	71	0	0	1	0	TEVAR	0	1	0	0	Ⅲb	0	33.0864	0	0	0	1	0	0	0	0	1	0	0	0	1	0	32	35	17
M	1	2016-04-06	16	home	SCMC	0	1	2016-06-06	1	59	59	0	71	70	0	1	0	0	OR	1	0	0	0	Ⅲb	0	31.1705	0	0	0	1	0	0	0	0	0	0	1	0	1	0	43	44	25
M	1	2016-04-24	25	home	SCMC	0	1	2016-09-08	4	83	83	1	15	11	0	0	1	0	TEVAR	0	0	1	1	Ⅲa	1	19.6094	0	0	0	1	1	1	1	0	0	0	0	1	0	1	36	38	8
M	1	2016-07-11	17	home	SCMC	0	1	2017-02-09	6	67	68	0	70	63	0	0	1	0	TEVAR	1	0	0	0	Ⅲa	1	29.5955	0	0	0	1	1	0	0	0	0	0	1	0	0	1	46	48	12
F	0	2016-10-15	17	home	SCMC	0	1	2017-01-10	2	70	70	0	67	65	0	1	0	0	OR	0	1	0	0	Ⅲb	0	21.358	0	0	0	1	0	0	0	0	0	1	1	0	0	0	40	41	15
M	1	2016-10-18	14	home	SCMC	0	1	2017-03-17	4	73	73	0	68	63	0	0	0	1	MT	0	0	1	0	Ⅲb	0	21.8402	0	0	0	1	0	0	0	0	0	0	1	1	0	0	41	44	12
F	0	2016-10-26	15	home	SCMC	0	1	2017-03-29	4	73	73	1	47	43	1	0	0	1	MT	1	0	0	0	Ⅲa	1	20.2513	0	0	0	1	0	0	0	0	0	0	1	1	0	0	49	51	10
M	1	2016-12-27	21	home	SCMC	0	1	2017-03-09	2	70	70	0	62	60	0	0	1	0	TEVAR	0	0	1	0	Ⅲb	0	28.585	0	0	0	1	1	0	0	0	0	0	0	1	0	1	33	35	7
M	1	2016-12-29	19	home	SCMC	0	1	2017-05-15	4	69	69	1	16	12	1	1	0	0	OR	1	0	0	0	Ⅲa	1	21.2342	1	0	0	1	1	1	0	0	0	0	1	1	0	0	54	57	18
M	1	2017-01-18	10	home	SCMC	0	1	2017-07-15	5	78	79	0	61	56	0	0	1	0	TEVAR	1	0	0	0	Ⅲb	0	22.7796	1	0	0	1	0	0	0	0	1	0	1	0	1	0	44	45	25
M	1	2017-02-14	20	home	SCMC	0	1	2017-07-28	5	66	66	0	33	28	0	0	0	1	MT	0	1	0	0	Ⅲb	0	22.4327	0	0	0	1	0	0	0	0	0	0	1	0	1	0	40	42	15
M	1	2017-03-05	20	home	SCMC	0	1	2017-09-01	5	44	44	0	61	56	0	0	0	1	MT	0	1	0	0	Ⅲb	0	28.4055	0	0	0	1	0	0	0	0	0	0	0	0	1	0	36	36	19
F	0	2017-03-16	15	home	SCMC	0	1	2017-10-30	7	62	63	0	59	53	0	1	0	0	OR	0	1	0	1	Ⅲb	0	23.1345	0	0	0	1	0	0	0	0	0	0	0	1	0	0	37	38	8
M	1	2017-04-09	23	home	SCMC	0	1	2017-11-16	7	32	33	0	62	55	0	0	1	0	TEVAR	0	1	0	0	Ⅲb	0	33.1834	0	0	0	1	0	0	0	0	0	0	0	0	1	0	27	31	18
F	0	2017-05-10	19	home	SCMC	0	1	2018-01-10	8	53	54	0	59	51	0	1	0	0	OR	0	1	0	0	Ⅲb	0	22.1045	0	0	0	1	0	0	0	0	0	0	0	0	1	0	32	32	16
M	1	2017-07-30	19	home	SCMC	0	1	2017-11-08	3	64	64	0	57	54	0	0	0	1	MT	0	1	0	0	Ⅲa	1	24.0812	0	0	1	1	1	0	0	0	0	0	1	0	0	0	41	47	9
M	1	2017-10-07	19	home	SCMC	0	1	2018-02-19	4	75	75	0	55	51	0	1	0	0	OR	0	0	1	0	Ⅲb	0	25.081	0	0	1	1	1	0	0	0	1	1	1	1	0	0	49	51	11
F	0	2017-11-06	25	another hospital	SCMC	0	1	2018-02-14	3	74	74	0	54	51	0	0	0	1	MT	0	1	0	0	Ⅲb	0	19.6503	0	0	0	1	0	0	0	0	0	0	0	1	0	0	37	38	11
F	0	2017-12-07	22	home	SCMC	0	1	2018-01-27	1	72	72	0	44	43	0	0	1	0	TEVAR	0	1	0	0	Ⅲb	0	23.3419	0	0	0	1	0	0	0	0	0	0	0	0	1	0	34	38	16
M	1	2018-01-26	19	home	SCMC	0	1	2018-03-01	1	80	80	0	49	49	0	0	1	0	TEVAR	1	0	0	0	Ⅲa	1	26.4733	0	0	1	0	0	0	0	0	0	0	1	0	0	0	58	59	10
M	1	2018-02-28	17	home	SCMC	0	1	2018-05-21	2	75	75	0	50	48	0	1	0	0	OR	1	0	0	1	Ⅲa	1	23.6004	0	0	1	1	0	0	0	0	0	0	1	1	0	0	50	54	5
M	1	2018-04-08	10	home	SCMC	0	1	2018-07-13	2	63	63	0	49	47	0	0	0	1	MT	0	1	0	0	Ⅲa	1	23.3067	0	0	1	1	0	0	0	0	0	0	1	1	0	0	41	42	4
F	0	2018-03-26	19	home	SCMC	0	1	2018-07-05	3	82	82	1	15	12	1	0	1	0	TEVAR	1	0	0	1	Ⅲa	1	23.9829	0	0	0	1	0	1	0	0	0	0	1	1	0	0	50	63	6
M	1	2018-06-29	15	home	SCMC	0	1	2018-11-28	4	84	84	0	47	43	0	0	0	1	MT	0	1	0	0	Ⅲb	0	19.6194	0	0	0	1	0	0	0	0	0	0	0	1	0	0	38	38	7
M	1	2018-06-30	18	home	SCMC	0	1	2018-09-03	2	77	77	0	47	46	0	1	0	0	OR	1	0	0	0	Ⅲb	0	24.287	0	0	0	1	1	0	0	0	0	1	1	0	0	0	60	62	9
F	0	2018-08-17	19	home	SCMC	0	1	2018-10-07	1	59	59	0	45	44	0	0	0	1	MT	0	1	0	0	Ⅲb	0	16.2177	0	0	0	1	0	0	0	0	0	0	0	0	0	0	30	33	5
M	1	2018-08-31	16	home	SCMC	0	1	2018-12-26	3	68	68	0	40	37	0	0	0	1	MT	0	1	0	0	Ⅲa	1	23.5294	0	0	0	1	0	0	0	0	0	0	1	1	0	1	41	41	5
M	1	2018-10-30	20	home	SCMC	0	1	2019-02-15	3	52	52	1	37	34	0	0	0	1	MT	0	1	0	0	Ⅲb	0	32.966	0	0	1	1	0	0	0	0	0	0	0	0	1	0	32	32	17
M	1	2018-11-01	16	home	SCMC	0	1	2019-04-24	5	75	76	0	42	37	0	0	0	1	MT	0	1	0	0	Ⅲb	0	30.6	0	0	0	1	0	0	0	0	0	0	1	0	0	0	45	46	20
M	1	2018-12-29	13	home	SCMC	0	1	2019-05-16	4	53	53	0	38	34	0	0	0	1	MT	0	0	1	0	Ⅲb	0	25.8716	0	0	0	1	0	0	1	0	0	0	0	1	0	1	28	32	8
F	0	2019-01-29	17	home	SCMC	0	1	2019-02-05	0	90	90	1	22	23	1	0	0	1	MT	1	0	0	0	Ⅲa	1	17.6315	0	0	0	1	0	0	0	0	0	0	1	1	0	0	31	33	7
M	1	2019-02-16	14	home	SCMC	0	1	2019-08-09	5	78	79	0	36	31	0	0	0	1	MT	0	0	1	0	Ⅲa	1	25.7657	0	0	0	1	0	0	0	0	0	0	0	1	0	1	37	38	8
F	0	2019-03-27	19	home	SCMC	0	1	2019-12-26	8	52	53	0	31	22	0	1	0	0	OR	0	1	0	0	Ⅲb	0	25.0812	0	0	0	1	0	0	0	0	0	0	0	0	1	0	34	34	10
M	1	2019-08-06	14	home	SCMC	0	1	2020-02-27	6	73	74	0	25	19	0	0	0	1	MT	0	0	1	0	Ⅲb	0	22.8099	0	0	0	1	1	0	0	0	0	1	0	1	0	1	27	30	7
M	1	2019-11-17	22	home	SCMC	0	1	2020-03-04	3	46	46	0	30	27	0	0	0	1	MT	0	0	1	0	Ⅲb	0	23.7812	0	0	0	1	0	0	0	0	0	0	0	0	0	1	36	37	10
F	0	2019-11-18	23	home	SCMC	0	1	2020-03-12	3	66	66	0	26	23	0	0	0	1	MT	0	0	1	0	Ⅲb	0	18.8217	0	0	0	1	0	0	0	0	0	0	0	0	0	0	28	29	11
M	1	2019-11-25	26	home	SCMC	0	1	2020-03-12	3	49	49	0	28	25	0	0	0	1	MT	0	1	0	0	Ⅲb	0	23.5613	0	0	0	1	0	0	0	0	0	0	0	0	1	0	31	32	22
M	1	2019-12-13	22	home	SCMC	0	1	2020-03-26	3	53	53	0	27	24	0	0	0	1	MT	0	1	0	0	Ⅲb	0	23.9441	0	0	1	1	0	0	0	0	0	0	0	0	1	0	31	32	17
M	1	2020-01-04	21	home	SCMC	0	1	2020-06-19	5	78	79	1	5	1	0	0	0	1	MT	1	0	0	0	Ⅲa	1	28.2284	0	0	0	1	0	0	1	0	0	0	1	1	0	0	55	55	5
M	1	2020-02-23	10	home	SCMC	0	1	2020-06-30	3	69	69	0	25	22	0	1	0	0	OR	1	0	0	0	Ⅲa	1	26.5478	0	0	0	1	0	0	0	0	0	0	1	1	0	0	45	51	6
M	1	2020-03-20	18	home	SCMC	0	1	2020-07-01	3	83	83	1	25	21	1	0	0	1	MT	1	0	0	0	Ⅲb	0	26.737	0	0	0	1	0	0	0	0	0	0	1	1	0	0	66	73	9
M	1	2021-08-19	15	home	SCMC	0	1	2021-09-04	0	55	55	0	4	4	0	0	0	1	MT	0	1	0	0	Ⅲa	1	33.3025	0	0	0	1	0	1	0	0	0	0	0	1	0	0	37	38	6
	83		17.8491			45	61		15.7736	65.9434	67.2358	35	72.5943	57.0377	18	38	19	49	0	43	38	25	12				8	1	22	105	16	9	5	1	5	11	63	49	38	26
			8.23441						24.8815	12.6241	12.7463		41.552	34.2728

## Sheet: multivariable analysis
Post-event flollow-up period(months)	Death	Male	Age at dissection onset	SCMC	PAD	COPD	Open aortic repair	Thoracic endovascular repair	Medication	Aortic diameter≥ 55 mm	Rapid aortic enlargement	Saccular aneurysmal change	Thrombosed false lumen
83	1	1	74	0	0	0	1	0	0	1	0	0	1
91	0	1	68	0	0	0	0	0	1	1	0	0	0
197	0	0	74	0	0	0	1	0	0	0	1	0	0
17	1	1	78	0	1	0	0	0	1	1	0	0	1
113	1	0	72	0	0	0	1	0	0	0	1	0	1
8	1	1	73	0	0	0	0	0	1	1	0	0	0
38	0	1	66	0	1	0	1	0	0	1	0	0	1
104	0	1	42	0	1	0	0	1	0	1	0	0	0
61	1	1	65	0	0	0	0	1	0	1	0	0	1
69	1	1	74	0	1	0	1	0	0	1	0	0	0
26	0	1	68	0	0	0	0	0	1	0	0	1	0
93	1	1	73	0	1	0	1	0	0	1	0	0	1
10	1	1	64	0	0	0	1	0	0	1	0	0	0
31	1	1	75	0	0	0	0	0	1	1	0	0	0
132	0	1	54	0	0	0	0	0	1	0	0	1	1
74	0	1	47	0	0	0	1	0	0	1	0	0	0
96	0	1	50	0	0	0	0	0	1	0	0	1	0
41	0	0	51	0	0	0	0	0	1	0	0	1	0
137	0	1	57	0	0	0	1	0	0	1	0	0	0
84	1	1	72	0	1	1	1	0	0	1	0	0	1
1	1	1	75	0	0	0	1	0	0	1	0	0	1
49	1	1	70	0	0	0	0	0	1	0	0	1	0
121	0	1	43	0	0	0	0	0	1	0	1	0	0
116	1	1	69	0	0	0	1	0	0	0	1	0	1
121	0	1	38	0	0	0	0	0	1	0	1	0	0
52	1	1	61	0	0	0	1	0	0	1	0	0	1
99	0	1	41	0	0	0	0	0	1	0	0	1	0
23	1	1	67	0	0	0	1	0	0	0	1	0	0
83	0	1	72	0	0	0	1	0	0	1	0	0	1
54	0	1	71	0	0	0	0	0	1	1	0	0	0
51	1	1	83	0	0	0	0	0	1	1	0	0	0
102	0	1	42	0	0	0	1	0	0	1	0	0	0
107	0	0	67	0	0	0	1	0	0	0	1	0	0
71	0	1	59	0	0	0	0	0	1	0	0	1	1
43	1	1	78	0	0	0	1	0	0	1	0	0	1
67	0	1	59	0	0	0	1	0	0	1	0	0	1
96	0	1	49	0	0	0	1	0	0	0	1	0	0
107	0	1	51	0	0	0	1	0	0	0	1	0	0
74	1	1	84	0	0	0	0	0	1	1	0	0	1
103	0	1	73	0	0	0	1	0	0	0	1	0	1
72	0	0	68	0	0	0	0	0	1	0	0	1	0
25	1	0	97	0	0	0	0	0	1	0	0	1	1
103	0	1	76	0	0	0	1	0	0	1	0	0	1
20	1	1	76	0	0	1	1	0	0	0	1	0	1
39	1	1	49	0	0	0	0	0	1	1	0	0	0
37	1	1	73	0	0	0	0	1	0	1	0	0	0
18	1	0	65	0	0	0	0	1	0	1	0	0	1
89	0	1	66	0	0	0	1	0	0	0	1	0	0
46	1	1	81	0	0	0	0	0	1	0	0	1	0
87	1	0	71	1	0	0	1	0	0	1	0	0	0
48	1	1	67	1	0	0	0	1	0	0	0	1	1
74	0	0	67	1	0	0	0	0	1	0	1	0	0
67	0	1	62	1	0	0	1	0	0	0	0	1	0
84	0	1	63	1	0	0	0	0	1	0	1	0	0
60	0	1	58	1	0	0	0	1	0	0	1	0	0
82	0	1	71	1	0	0	0	0	1	0	0	1	1
5	0	0	80	1	0	0	0	0	1	0	1	0	1
62	0	0	60	1	0	0	0	1	0	0	1	0	0
67	0	1	48	1	0	0	0	0	1	1	0	0	0
55	1	0	89	1	0	0	0	0	1	0	1	0	0
73	0	1	59	1	0	0	0	1	0	0	0	1	1
56	0	1	70	1	0	0	1	0	0	1	0	0	1
64	0	1	54	1	0	0	0	1	0	0	0	1	1
39	0	1	82	1	0	0	0	1	0	0	0	1	1
71	0	1	45	1	0	1	0	1	0	0	1	0	0
70	0	1	59	1	0	0	1	0	0	1	0	0	0
11	1	1	83	1	0	0	0	1	0	0	0	1	1
63	0	1	67	1	0	0	0	1	0	1	0	0	0
65	0	0	70	1	0	0	1	0	0	0	1	0	0
63	0	1	73	1	0	0	0	0	1	0	0	1	1
43	1	0	73	1	0	0	0	0	1	1	0	0	1
60	0	1	70	1	0	0	0	1	0	0	0	1	1
12	1	1	69	1	1	0	1	0	0	1	0	0	1
56	0	1	78	1	1	1	0	1	0	1	0	0	0
28	0	1	66	1	0	0	0	0	1	0	1	0	0
56	0	1	44	1	0	0	0	0	1	0	1	0	0
53	0	0	62	1	0	0	1	0	0	0	1	0	1
55	0	1	32	1	0	0	0	1	0	0	1	0	0
51	0	0	53	1	0	0	1	0	0	0	1	0	0
54	0	1	64	1	0	0	0	0	1	0	1	0	0
51	0	1	75	1	0	1	1	0	0	0	0	1	1
51	0	0	74	1	0	0	0	0	1	0	1	0	1
43	0	0	72	1	0	0	0	1	0	0	1	0	0
49	0	1	80	1	0	0	0	1	0	1	0	0	0
48	0	1	75	1	0	0	1	0	0	1	0	0	1
47	0	1	63	1	0	0	0	0	1	0	1	0	1
12	1	0	82	1	0	0	0	1	0	1	0	0	1
43	0	1	84	1	0	0	0	0	1	0	1	0	1
46	0	1	77	1	0	0	1	0	0	1	0	0	0
44	0	0	59	1	0	0	0	0	1	0	1	0	0
37	0	1	68	1	0	0	0	0	1	0	1	0	1
34	1	1	52	1	0	0	0	0	1	0	1	0	0
37	0	1	75	1	0	0	0	0	1	0	1	0	0
34	0	1	53	1	0	0	0	0	1	0	0	1	1
23	1	0	90	1	0	0	0	0	1	1	0	0	1
31	0	1	78	1	0	0	0	0	1	0	0	1	1
22	0	0	52	1	0	0	1	0	0	0	1	0	0
19	0	1	73	1	0	0	0	0	1	0	0	1	1
27	0	1	46	1	0	0	0	0	1	0	0	1	0
23	0	0	66	1	0	0	0	0	1	0	0	1	0
25	0	1	49	1	0	0	0	0	1	0	1	0	0
24	0	1	53	1	0	0	0	0	1	0	1	0	0
1	1	1	78	1	0	0	0	0	1	1	0	0	1
22	0	1	69	1	0	0	1	0	0	1	0	0	1
21	1	1	83	1	0	0	0	0	1	1	0	0	1
4	0	1	55	1	0	0	0	0	1	0	1	0	1
